# Supplementary material for: Two Regions with Different Expression of Lipogenic Enzymes in Rats’ Posterior Subcutaneous Fat Depot
Source: Int J Mol Sci. 2024 Oct 27;25(21):11546. doi: 10.3390/ijms252111546 (PMC11546078; doi:10.3390/ijms252111546)
Supplement: Supplementary file 1 [file ijms-25-11546-s001.zip]

Archive with 1 entries (1 files):
- ijms-3260637-supplementary.pdf
